# Supplementary material for: Facilitators and Barriers to Receiving Palliative Care in People with Kidney Disease: Predictive Factors from an International Nursing Perspective
Source: Nurs Rep. 2024 Jan 22;14(1):220–9. doi: 10.3390/nursrep14010018 (PMC10885022; doi:10.3390/nursrep14010018)
Supplement: Supplementary file 1 [file nursrep-14-00018-s001.zip]

Archive with 1 entries (1 files):
- nursrep-2695177-supplementary.pdf
